# Supplementary material for: Pharmacokinetic Evaluation of Neutral Sphinghomyelinase2 (nSMase2) Inhibitor Prodrugs in Mice and Dogs
Source: Pharmaceutics. 2024 Dec 26;17(1):20. doi: 10.3390/pharmaceutics17010020 (PMC11768932; doi:10.3390/pharmaceutics17010020)
Supplement: Supplementary file 1 [file pharmaceutics-17-00020-s001.zip]

Archive with 1 entries (1 files):
- pharmaceutics-3390173-supplementary.pdf
